# Supplementary material for: Benzocarbazoledinones as SARS-CoV-2 Replication Inhibitors: Synthesis, Cell-Based Studies, Enzyme Inhibition, Molecular Modeling, and Pharmacokinetics Insights
Source: Viruses. 2024 Nov 13;16(11):1768. doi: 10.3390/v16111768 (PMC11598835; doi:10.3390/v16111768)
Supplement: Supplementary file 1 [file viruses-16-01768-s001.zip]

Archive with 1 entries (1 files):
- viruses-3266228-supplementary.pdf
